# Supplementary material for: Coordinated Expression of Ras Suppressor 1 (RSU-1) and Growth Differentiation Factor 15 (GDF15) Affects Glioma Cell Invasion
Source: Cancers (Basel). 2019 Aug 13;11(8):1159. doi: 10.3390/cancers11081159 (PMC6721804; doi:10.3390/cancers11081159)
Supplement: Supplementary file 1 [file cancers-11-01159-s001.zip]

Archive with 1 entries (1 files):
- cancers-568542-SI.pdf
